# Supplementary material for: SV2B/miR-34a/miR-128 axis as prognostic biomarker in glioblastoma multiforme
Source: Sci Rep. 2024 Mar 19;14:6647. doi: 10.1038/s41598-024-55917-6 (PMC10951322; doi:10.1038/s41598-024-55917-6)
Supplement: Supplementary file 2 — Supplementary Table 2. [file 41598_2024_55917_MOESM2_ESM.xlsx]

## Sheet: Sheet1
miRNA	Site_Position	Hybrid Conformation	LogitProb†	Score	3′_bp*	ΔGhybrid	ΔGnucl*	ΔGtotal*	Site_Access*	Upstream_Access (10nt)*	Dwstream_Access (30nt)*	Upstream_AU (30nt)*	Dwstream_AU (30nt)*	Site_Consv*	Site_Location*
hsa-miR-134-5p	3282-3294	View	0.898	0.755	0	-15.2	-7.278	-14.238	0.924	0.314	0.435	0.6	0.667	0.635	0.255
hsa-miR-134-5p	3282-3298	View	0.895	0.755	0	-16.1	-7.278	-15.332	0.932	0.314	0.377	0.6	0.633	0.547	0.255
hsa-miR-134-5p	2570-2585	View	0.793	0.755	0	-18.5	-2.191	-12.631	0.535	0.39	0.563	0.533	0.633	0.994	-0.006
hsa-miR-134-5p	2570-2588	View	0.771	0.755	0	-20	-2.191	-12.473	0.483	0.39	0.603	0.533	0.633	0.891	-0.006
hsa-miR-134-5p	2570-2581	View	0.767	0.755	0	-15.8	-1.654	-10.785	0.465	0.39	0.62	0.533	0.6	0.992	-0.006
hsa-miR-134-5p	3339-3359	View	0.751	0.755	0	-20.8	-2.283	-10.803	0.482	0.34	0.451	0.6	0.633	0.798	0.276
hsa-miR-134-5p	4576-4592	View	0.734	0.755	0	-15	-6.128	-3.329	0.606	0.776	0.358	0.667	0.6	0.811	0.73
hsa-miR-134-5p	2570-2599	View	0.733	0.755	0	-23.1	-4.008	-13.38	0.479	0.39	0.526	0.533	0.633	0.621	-0.006
hsa-miR-134-5p	4576-4590	View	0.722	0.755	0	-14	-6.128	-2.322	0.564	0.776	0.397	0.667	0.6	0.845	0.73
hsa-miR-134-5p	2465-2490	View	0.71	0.755	1	-18.4	-0.056	-1.328	0.349	0.513	0.391	0.6	0.533	0.976	-0.044
hsa-miR-134-5p	2448-2469	View	0.708	0.755	0	-17.9	-0.025	-5.659	0.466	0.633	0.408	0.533	0.567	0.958	-0.051
hsa-miR-134-5p	3029-3053	View	0.684	0.755	0	-18.5	-3.376	-5.15	0.518	0.515	0.243	0.7	0.767	0.111	0.163
hsa-miR-134-5p	2977-2997	View	0.66	0.755	0	-17.9	-0.099	-6.516	0.364	0.492	0.427	0.667	0.7	0.11	0.143
hsa-miR-134-5p	3638-3650	View	0.656	0.755	1	-19	-0.461	-10.959	0.397	0.389	0.39	0.7	0.6	0.002	0.386
hsa-miR-134-5p	2977-3006	View	0.649	0.755	0	-19.3	-0.099	-7.65	0.417	0.492	0.336	0.667	0.667	0.077	0.143
hsa-miR-134-5p	4372-4395	View	0.648	0.755	0	-17.5	-1.4	-7.399	0.459	0.693	0.521	0.767	0.733	0.168	0.655
hsa-miR-134-5p	3638-3647	View	0.648	0.755	1	-17.9	-0.461	-10.189	0.373	0.389	0.428	0.7	0.6	0.002	0.386
hsa-miR-134-5p	3029-3044	View	0.643	0.755	0	-18.5	-3.376	-6.741	0.412	0.515	0.429	0.7	0.733	0	0.163
hsa-miR-134-5p	2977-2994	View	0.641	0.755	0	-17.2	-0.099	-5.443	0.3	0.492	0.421	0.667	0.667	0.128	0.143
hsa-miR-134-5p	2859-2880	View	0.631	0.755	1	-18.1	-0.227	0.535	0.266	0.996	0.3	0.6	0.733	0.001	0.1
hsa-miR-134-5p	5024-5036	View	0.631	0.755	0	-17.9	-1.827	-7.699	0.38	0.678	0.467	0.433	0.7	0.505	0.895
hsa-miR-134-5p	3097-3130	View	0.621	0.755	0	-15.6	-1.752	-1.97	0.435	0.483	0.51	0.8	0.8	0.002	0.188
hsa-miR-134-5p	3029-3041	View	0.616	0.755	0	-15.3	-0.069	-3.923	0.314	0.515	0.511	0.7	0.7	0	0.163
hsa-miR-134-5p	4501-4516	View	0.61	0.755	1	-18.1	-0.326	-7.535	0.41	0.224	0.501	0.6	0.767	0.003	0.703
hsa-miR-134-5p	2942-2967	View	0.606	0.755	0	-18.1	-0.411	-6.386	0.413	0.215	0.404	0.767	0.6	0.0005	0.131
hsa-miR-134-5p	3598-3620	View	0.593	0.755	1	-18	-0.377	-5.771	0.432	0.488	0.432	0.767	0.6	0.002	0.371
hsa-miR-134-5p	3598-3614	View	0.592	0.755	1	-16.1	-0.046	-4.177	0.389	0.488	0.442	0.767	0.633	0.001	0.371
hsa-miR-134-5p	4406-4417	View	0.592	0.755	0	-17	-4.642	-10.363	0.417	0.677	0.432	0.733	0.667	0.002	0.668
hsa-miR-134-5p	3495-3502	View	0.59	0.755	1	-20.1	-0.163	-4.691	0.278	0.357	0.531	0.567	0.6	0.22	0.334
hsa-miR-134-5p	3173-3205	View	0.587	0.755	1	-21.1	-0.093	-4.161	0.515	0.319	0.258	0.8	0.633	0	0.215
hsa-miR-134-5p	5024-5045	View	0.587	0.755	0	-18.3	-1.827	-6.076	0.476	0.678	0.422	0.433	0.667	0.468	0.895
hsa-miR-134-5p	3155-3178	View	0.585	0.755	0	-16.3	-1.269	-3.203	0.41	0.536	0.544	0.8	0.633	0.001	0.209
hsa-miR-134-5p	4501-4513	View	0.579	0.755	1	-15	-0.326	-4.137	0.295	0.224	0.521	0.6	0.767	0.002	0.703
hsa-miR-134-5p	2747-2764	View	0.573	0.755	0	-16.9	-1.39	-0.297	0.37	0.332	0.47	0.467	0.667	0.555	0.059
hsa-miR-134-5p	4226-4241	View	0.572	0.755	1	-15.1	-2.62	-9.932	0.479	0.409	0.398	0.633	0.6	0.032	0.602
hsa-miR-134-5p	3825-3844	View	0.569	0.755	1	-24.4	-0.349	-11.977	0.36	0.448	0.353	0.433	0.6	0.001	0.455
hsa-miR-134-5p	2534-2548	View	0.568	0.755	0	-17.6	-0.283	0.299	0.399	0.442	0.296	0.4	0.533	0.976	-0.019
hsa-miR-134-5p	3549-3566	View	0.561	0.755	0	-18.6	-0.051	-3.194	0.341	0.176	0.514	0.533	0.733	0.173	0.353
hsa-miR-134-5p	3173-3202	View	0.56	0.755	1	-18.6	-0.093	-2.118	0.478	0.319	0.328	0.8	0.633	0	0.215
hsa-miR-134-5p	3328-3346	View	0.558	0.755	0	-17.8	-2.508	-0.209	0.359	0.342	0.572	0.667	0.567	0.4	0.272
hsa-miR-134-5p	4036-4045	View	0.551	0.755	1	-16.1	0	4	0.051	0.289	0.585	0.5	0.8	0.0001	0.532
hsa-miR-134-5p	2747-2761	View	0.55	0.755	0	-15.4	-1.39	-3.132	0.444	0.332	0.386	0.467	0.6	0.47	0.059
hsa-miR-134-5p	4354-4378	View	0.549	0.755	0	-15.5	-2.941	-3.2	0.54	0.37	0.52	0.633	0.7	0.206	0.649
hsa-miR-134-5p	4406-4430	View	0.547	0.755	0	-17.9	-4.642	-3.071	0.401	0.677	0.462	0.733	0.767	0.005	0.668
hsa-miR-134-5p	5024-5049	View	0.546	0.755	0	-22.5	-1.963	-6.839	0.447	0.678	0.474	0.433	0.633	0.402	0.895
hsa-miR-134-5p	4726-4738	View	0.543	0.755	0	-17.6	-6.616	-12.705	0.69	0.304	0.327	0.633	0.467	0	0.785
hsa-miR-134-5p	4194-4207	View	0.532	0.755	0	-17.7	-0.121	-0.311	0.23	0.443	0.448	0.567	0.767	7.14286e-05	0.59
hsa-miR-134-5p	4594-4609	View	0.531	0.755	0	-15.9	-1.713	-0.736	0.352	0.845	0.451	0.6	0.767	0.09	0.737
hsa-miR-134-5p	2859-2875	View	0.529	0.755	1	-15.2	-0.217	4.131	0.208	0.996	0.366	0.6	0.667	5.88235e-05	0.1
hsa-miR-134-5p	2942-2963	View	0.527	0.755	0	-15.7	-0.411	-2.488	0.412	0.215	0.377	0.767	0.567	0.001	0.131
hsa-miR-134-5p	2513-2534	View	0.523	0.755	1	-17	-0.308	1.396	0.46	0.196	0.249	0.5	0.5	0.773	-0.027
hsa-miR-134-5p	3239-3246	View	0.521	0.755	1	-16.1	-0.046	0.906	0.148	0.17	0.35	0.6	0.633	0.003	0.24
hsa-miR-134-5p	3495-3505	View	0.515	0.755	1	-20.8	-0.163	-2.452	0.236	0.357	0.559	0.567	0.533	0.16	0.334
hsa-miR-134-5p	2705-2725	View	0.51	0.755	0	-16.6	-1.211	-5.912	0.465	0.134	0.494	0.467	0.533	0.315	0.044
hsa-miR-134-5p	3622-3643	View	0.506	0.755	0	-16.8	-0.605	-5.661	0.404	0.524	0.437	0.667	0.567	0.001	0.38
hsa-miR-134-5p	3586-3605	View	0.506	0.755	0	-15.7	-1.243	-0.382	0.412	0.62	0.512	0.633	0.733	0.002	0.367
hsa-miR-134-5p	4682-4693	View	0.506	0.755	1	-16.8	-1.326	-6.762	0.362	0.473	0.372	0.467	0.667	0.007	0.769
hsa-miR-134-5p	5234-5246	View	0.504	0.755	0	-15.2	-3.879	-6.998	0.558	0.716	0.334	0.633	0.633	0.029	0.972
hsa-miR-134-5p	3825-3854	View	0.497	0.755	1	-26.5	-0.349	-7.791	0.394	0.448	0.364	0.433	0.6	0.003	0.455
hsa-miR-134-5p	4726-4742	View	0.492	0.755	0	-22.2	-6.616	-10.644	0.562	0.304	0.365	0.633	0.533	0.001	0.785
hsa-miR-134-5p	2747-2784	View	0.491	0.755	0	-16.9	-5.463	0.027	0.386	0.332	0.352	0.467	0.533	0.557	0.059
hsa-miR-134-5p	5248-5264	View	0.484	0.755	0	-16.1	-0.351	3.656	0.19	0.64	0.73	0.533	0.9	0.064	0.977
hsa-miR-134-5p	3155-3191	View	0.483	0.755	0	-17.9	-0.304	3.142	0.449	0.536	0.417	0.8	0.667	0.001	0.209
hsa-miR-134-5p	3396-3431	View	0.482	0.755	0	-17.4	-4.439	4.009	0.422	0.183	0.394	0.567	0.567	0.505	0.297
hsa-miR-134-5p	2506-2526	View	0.48	0.755	0	-16.4	-0.265	5.302	0.309	0.341	0.325	0.533	0.433	0.831	-0.029
hsa-miR-134-5p	3155-3184	View	0.48	0.755	0	-16.6	-0.304	4.44	0.366	0.536	0.56	0.8	0.633	0.001	0.209
hsa-miR-134-5p	5177-5188	View	0.478	0.755	0	-15	0	-7.375	0.413	0.135	0.257	0.867	0.6	0.001	0.951
hsa-miR-134-5p	2829-2844	View	0.477	0.755	0	-16.7	-0.041	-6.256	0.62	0.22	0.583	0.467	0.633	0.001	0.089
hsa-miR-134-5p	3825-3858	View	0.476	0.755	1	-26.8	-0.423	-6.347	0.39	0.448	0.336	0.433	0.6	0.003	0.455
hsa-miR-134-5p	4112-4140	View	0.475	0.755	1	-15.5	-2.949	-0.136	0.392	0.352	0.456	0.667	0.667	0.058	0.56
hsa-miR-134-5p	4317-4330	View	0.474	0.755	0	-17.7	-0.139	-3.557	0.252	0.219	0.3	0.633	0.633	0.06	0.635
hsa-miR-134-5p	2506-2521	View	0.474	0.755	0	-16.1	-3.756	1.698	0.347	0.341	0.355	0.533	0.367	0.781	-0.029
hsa-miR-134-5p	5075-5094	View	0.473	0.755	0	-18.6	-2.506	-6.043	0.476	0.471	0.361	0.7	0.633	0.007	0.913
hsa-miR-134-5p	3825-3849	View	0.472	0.755	1	-24.6	-0.349	-7.918	0.406	0.448	0.3	0.433	0.567	0.003	0.455
hsa-miR-134-5p	4682-4697	View	0.472	0.755	1	-20.8	-1.326	-6.222	0.33	0.473	0.354	0.467	0.633	0.005	0.769
hsa-miR-134-5p	2635-2658	View	0.469	0.755	0	-19.3	-4.039	-3.023	0.457	0.102	0.329	0.533	0.533	0.209	0.018
hsa-miR-134-5p	2809-2823	View	0.468	0.755	0	-19.9	-0.022	4.346	0.192	0.255	0.673	0.633	0.567	0.001	0.082
hsa-miR-134-5p	5177-5193	View	0.467	0.755	0	-15.2	0	-5.98	0.381	0.135	0.292	0.867	0.6	0.004	0.951
hsa-miR-134-5p	4194-4218	View	0.466	0.755	0	-19.2	-0.732	1.664	0.271	0.443	0.413	0.567	0.733	0.001	0.59
hsa-miR-134-5p	3241-3260	View	0.458	0.755	0	-17.3	-0.071	1.727	0.368	0.195	0.477	0.567	0.7	0.002	0.24
hsa-miR-134-5p	4317-4334	View	0.458	0.755	1	-18	-0.068	4.948	0.196	0.219	0.339	0.633	0.7	0.047	0.635
hsa-miR-134-5p	4276-4281	View	0.458	0.755	0	-15.9	-1.441	-4.171	0.323	0.603	0.276	0.633	0.6	0.001	0.62
hsa-miR-134-5p	2809-2828	View	0.455	0.755	0	-20.3	-0.022	7.732	0.207	0.255	0.796	0.633	0.6	0.001	0.082
hsa-miR-134-5p	4244-4257	View	0.454	0.755	0	-24.3	-0.559	0.729	0.151	0.342	0.496	0.733	0.6	0.001	0.608
hsa-miR-134-5p	5210-5220	View	0.45	0.755	1	-19.7	-0.071	-10.021	0.371	0.185	0.538	0.6	0.5	0.002	0.963
hsa-miR-134-5p	4938-4950	View	0.448	0.755	1	-19	-0.714	-7.877	0.336	0.492	0.431	0.433	0.6	0.008	0.863
hsa-miR-134-5p	3825-3842	View	0.447	0.755	0	-22.5	-0.609	-9.91	0.328	0.448	0.396	0.433	0.567	0.001	0.455
hsa-miR-134-5p	5248-5266	View	0.446	0.755	0	-16.9	-0.348	4.512	0.194	0.64	0.755	0.533	0.867	0.057	0.977
hsa-miR-134-5p	3495-3512	View	0.446	0.755	1	-25	-1.022	-2.36	0.34	0.357	0.496	0.567	0.5	0.099	0.334
hsa-miR-134-5p	4244-4262	View	0.446	0.755	0	-28.3	-3.788	-0.605	0.245	0.342	0.476	0.733	0.667	0.001	0.608
hsa-miR-134-5p	3362-3382	View	0.444	0.755	0	-15	-4.388	3.164	0.488	0.495	0.28	0.533	0.567	0.296	0.285
hsa-miR-134-5p	3435-3462	View	0.444	0.755	1	-16.4	-2.944	5.416	0.363	0.522	0.575	0.567	0.633	0.293	0.312
hsa-miR-134-5p	3359-3390	View	0.443	0.755	0	-18.4	-0.101	1.845	0.462	0.497	0.358	0.533	0.6	0.287	0.284
hsa-miR-134-5p	2621-2645	View	0.441	0.755	0	-17.7	-0.156	2.559	0.31	0.575	0.346	0.6	0.567	0.023	0.013
hsa-miR-134-5p	4244-4251	View	0.44	0.755	0	-15.1	-0.044	0.092	0.169	0.342	0.434	0.733	0.567	0.002	0.608
hsa-miR-134-5p	4155-4169	View	0.438	0.755	0	-16.5	-3.696	-3.313	0.449	0.353	0.379	0.633	0.6	0.0002	0.576
hsa-miR-134-5p	3495-3509	View	0.438	0.755	1	-20.8	-0.163	-1.057	0.353	0.357	0.495	0.567	0.5	0.118	0.334
hsa-miR-134-5p	5248-5272	View	0.438	0.755	0	-19.8	-0.351	4.381	0.219	0.64	0.796	0.533	0.867	0.09	0.977
hsa-miR-134-5p	4985-5009	View	0.438	0.755	0	-21.1	-3.479	-2.973	0.389	0.367	0.483	0.6	0.6	0.198	0.88
hsa-miR-134-5p	3825-3832	View	0.435	0.755	0	-17.5	-0.602	-6.251	0.308	0.448	0.38	0.433	0.6	0.001	0.455
hsa-miR-134-5p	2612-2622	View	0.434	0.755	0	-15.1	0	-5.94	0.452	0.808	0.287	0.6	0.4	0.008	0.01
hsa-miR-134-5p	4155-4171	View	0.432	0.755	0	-20.4	-3.696	-4.897	0.441	0.353	0.361	0.633	0.567	0.001	0.576
hsa-miR-134-5p	3396-3412	View	0.431	0.755	0	-15.3	-0.108	1.257	0.324	0.183	0.55	0.567	0.567	0.126	0.297
hsa-miR-134-5p	4682-4706	View	0.422	0.755	1	-23.2	-1.326	-1.967	0.275	0.473	0.58	0.467	0.667	0.004	0.769
hsa-miR-134-5p	5210-5227	View	0.421	0.755	1	-24.3	-0.071	-11.309	0.386	0.185	0.529	0.6	0.433	0.002	0.963
hsa-miR-134-5p	5248-5269	View	0.42	0.755	0	-19	-0.491	5.804	0.175	0.64	0.801	0.533	0.867	0.05	0.977
hsa-miR-134-5p	3300-3333	View	0.42	0.755	0	-17.7	-2.214	4.652	0.33	0.947	0.55	0.667	0.567	0.089	0.262
hsa-miR-134-5p	2705-2718	View	0.419	0.755	0	-15.1	-0.418	-4.652	0.463	0.134	0.443	0.467	0.5	0.113	0.044
hsa-miR-134-5p	4244-4255	View	0.417	0.755	0	-18.2	-0.087	1.349	0.156	0.342	0.497	0.733	0.533	0.001	0.608
hsa-miR-134-5p	4141-4160	View	0.416	0.755	0	-15.6	-1.042	-4.204	0.421	0.34	0.457	0.533	0.6	0.0002	0.571
hsa-miR-134-5p	3242-3263	View	0.409	0.755	1	-18.1	-1.662	4.089	0.387	0.227	0.522	0.6	0.633	0.001	0.241
hsa-miR-134-5p	4852-4869	View	0.403	0.755	0	-20.3	-2.692	-5.687	0.46	0.133	0.453	0.433	0.667	0.009	0.832
hsa-miR-134-5p	2612-2629	View	0.391	0.755	0	-16.8	0	-0.691	0.333	0.808	0.39	0.6	0.4	0.019	0.01
hsa-miR-134-5p	3954-3970	View	0.39	0.755	0	-16.9	-6.138	-1.825	0.552	0.382	0.358	0.4	0.567	0.002	0.502
hsa-miR-134-5p	4452-4473	View	0.39	0.755	0	-15.3	-1.602	3.694	0.401	0.434	0.329	0.7	0.667	0.013	0.685
hsa-miR-134-5p	4984-4998	View	0.389	0.755	0	-17.9	-2.755	-8.814	0.507	0.36	0.379	0.6	0.5	0.006	0.88
hsa-miR-134-5p	5210-5224	View	0.388	0.755	1	-23.3	-0.071	-9.296	0.387	0.185	0.505	0.6	0.433	0.002	0.963
hsa-miR-134-5p	3764-3785	View	0.385	0.755	0	-16.3	-0.691	-9.749	0.407	0.217	0.288	0.667	0.4	0	0.432
hsa-miR-134-5p	4011-4032	View	0.381	0.755	0	-20.2	-3.603	2.582	0.386	0.239	0.345	0.633	0.633	0.001	0.523
hsa-miR-134-5p	3954-3963	View	0.376	0.755	0	-15.8	-6.138	-0.848	0.482	0.382	0.412	0.4	0.6	0.003	0.502
hsa-miR-134-5p	4011-4030	View	0.372	0.755	0	-18.7	-3.141	1.308	0.402	0.239	0.307	0.633	0.6	0.001	0.523
hsa-miR-134-5p	4036-4050	View	0.369	0.755	1	-16.4	0	10.199	0.207	0.289	0.647	0.5	0.767	0	0.532
hsa-miR-134-5p	4036-4054	View	0.368	0.755	1	-17	0	11.551	0.198	0.289	0.72	0.5	0.833	0	0.532
hsa-miR-134-5p	2674-2693	View	0.365	0.755	0	-24	-1.317	-1.781	0.301	0.44	0.315	0.567	0.433	0.023	0.032
hsa-miR-134-5p	5097-5123	View	0.363	0.755	0	-16.7	-2.135	2.388	0.373	0.453	0.39	0.6	0.667	0.022	0.921
hsa-miR-134-5p	4644-4661	View	0.355	0.755	0	-15.3	-0.522	4.22	0.335	0.3	0.472	0.767	0.567	0.0005	0.755
hsa-miR-134-5p	4276-4297	View	0.353	0.755	0	-18.5	-1.77	-0.706	0.359	0.603	0.216	0.633	0.533	0.006	0.62
hsa-miR-134-5p	3825-3840	View	0.352	0.755	0	-18.2	-0.602	-3.991	0.356	0.448	0.371	0.433	0.533	0.001	0.455
hsa-miR-134-5p	2798-2813	View	0.352	0.755	1	-17.2	-0.719	6.88	0.221	0.471	0.403	0.667	0.433	0.008	0.078
hsa-miR-134-5p	4985-5002	View	0.352	0.755	0	-19.1	-3.153	-2.126	0.431	0.367	0.418	0.6	0.567	0.005	0.88
hsa-miR-134-5p	4455-4483	View	0.351	0.755	0	-15.9	-4.577	3.783	0.427	0.488	0.278	0.667	0.6	0.01	0.686
hsa-miR-134-5p	3678-3695	View	0.349	0.755	0	-16.7	-0.565	-1.727	0.305	0.388	0.217	0.6	0.5	0.001	0.401
hsa-miR-134-5p	4094-4121	View	0.345	0.755	0	-15.5	-0.152	7.026	0.361	0.499	0.477	0.7	0.6	0.01	0.553
hsa-miR-134-5p	5183-5206	View	0.345	0.755	0	-15.3	-1.556	2.132	0.318	0.233	0.465	0.767	0.567	0.012	0.953
hsa-miR-134-5p	2674-2691	View	0.341	0.755	0	-21.6	-1.317	0.816	0.276	0.44	0.327	0.567	0.433	0.025	0.032
hsa-miR-134-5p	3465-3495	View	0.334	0.755	0	-15	-0.068	3.189	0.529	0.446	0.417	0.567	0.567	0.016	0.323
hsa-miR-134-5p	2674-2689	View	0.327	0.755	0	-17.5	-0.005	3.655	0.266	0.44	0.341	0.567	0.433	0.028	0.032
hsa-miR-134-5p	4902-4918	View	0.324	0.755	0	-23.9	-0.419	-0.293	0.127	0.708	0.38	0.667	0.467	0.007	0.85
hsa-miR-134-5p	4902-4913	View	0.319	0.755	0	-16.5	-0.027	1.331	0.073	0.708	0.365	0.667	0.467	0.002	0.85
hsa-miR-134-5p	4974-4995	View	0.316	0.755	0	-16.2	-1.48	-2.329	0.481	0.672	0.379	0.633	0.467	0.013	0.876
hsa-miR-134-5p	4902-4916	View	0.303	0.755	0	-18.4	-0.212	2.307	0.111	0.708	0.368	0.667	0.467	0.003	0.85
hsa-miR-134-5p	4785-4814	View	0.292	0.755	0	-21.1	-1.283	-1.533	0.345	0.321	0.288	0.467	0.533	0.073	0.807
hsa-miR-134-5p	3890-3923	View	0.292	0.755	0	-17.6	-4.461	0.21	0.443	0.459	0.335	0.6	0.4	0.007	0.479
hsa-miR-134-5p	3242-3280	View	0.29	0.755	1	-18.9	-1.398	18.069	0.311	0.227	0.752	0.6	0.667	0.114	0.241
hsa-miR-134-5p	2674-2686	View	0.289	0.755	0	-15.4	-0.005	7.943	0.235	0.44	0.332	0.567	0.433	0.034	0.032
hsa-miR-134-5p	3989-4009	View	0.288	0.755	0	-15.6	-2.029	-3.553	0.466	0.199	0.327	0.467	0.467	0.009	0.515
hsa-miR-134-5p	3954-3976	View	0.287	0.755	0	-17.4	-0.032	5.046	0.464	0.382	0.358	0.4	0.633	0.003	0.502
hsa-miR-134-5p	3890-3925	View	0.284	0.755	0	-19.6	-4.493	-1.902	0.467	0.459	0.278	0.6	0.367	0.008	0.479
hsa-miR-134-5p	4011-4026	View	0.28	0.755	0	-16.1	-3.139	3.774	0.398	0.239	0.27	0.633	0.5	6.25e-05	0.523
hsa-miR-134-5p	3211-3238	View	0.277	0.755	0	-18.9	-0.054	14.005	0.222	0.506	0.346	0.633	0.533	0.005	0.229
hsa-miR-134-5p	4938-4962	View	0.277	0.755	1	-20.4	-0.902	0.642	0.29	0.492	0.559	0.433	0.5	0.014	0.863
hsa-miR-134-5p	3211-3235	View	0.277	0.755	0	-15.9	-0.054	14.389	0.216	0.506	0.366	0.633	0.533	0.001	0.229
hsa-miR-134-5p	4194-4231	View	0.276	0.755	0	-13.7	-1.7	8.963	0.353	0.443	0.314	0.567	0.6	0.001	0.59
hsa-miR-134-5p	4870-4890	View	0.271	0.755	0	-15.3	-0.021	4.054	0.383	0.315	0.321	0.5	0.6	0.002	0.838
hsa-miR-134-5p	3890-3911	View	0.27	0.755	0	-17.3	-2.288	-0.779	0.404	0.459	0.348	0.6	0.367	0.008	0.479
hsa-miR-134-5p	4762-4779	View	0.268	0.755	0	-19.8	-0.584	0.07	0.359	0.473	0.368	0.5	0.5	0.004	0.799
hsa-miR-134-5p	3211-3232	View	0.266	0.755	0	-15.4	-0.054	13.249	0.221	0.506	0.335	0.633	0.5	0.001	0.229
hsa-miR-134-5p	3954-3991	View	0.258	0.755	0	-16.3	-2.811	6.911	0.41	0.382	0.411	0.4	0.567	0.002	0.502
hsa-miR-134-5p	3954-3980	View	0.252	0.755	0	-19.2	-0.032	9.507	0.398	0.382	0.393	0.4	0.633	0.003	0.502
hsa-miR-134-5p	4817-4839	View	0.236	0.755	0	-15.1	-0.325	4.001	0.255	0.45	0.331	0.5	0.5	0.01	0.819
hsa-miR-134-5p	4773-4805	View	0.226	0.755	1	-20.8	-0.047	9.345	0.314	0.355	0.334	0.533	0.533	0.067	0.803
hsa-miR-134-5p	4831-4852	View	0.223	0.755	0	-16.2	-0.055	12.276	0.192	0.268	0.416	0.5	0.567	0.02	0.824
hsa-miR-134-5p	4831-4847	View	0.219	0.755	0	-16	-0.055	6.826	0.206	0.268	0.398	0.5	0.5	0.015	0.824
hsa-miR-134-5p	4817-4842	View	0.194	0.755	0	-15.8	-0.325	7.069	0.244	0.45	0.323	0.5	0.467	0.01	0.819
hsa-miR-134-5p	4747-4772	View	0.188	0.755	0	-15.3	-1.316	7.545	0.411	0.11	0.259	0.567	0.5	0.005	0.793
hsa-miR-134-5p	3930-3950	View	0.17	0.755	0	-18	-4.404	7.899	0.3	0.591	0.391	0.433	0.367	0.001	0.493
hsa-miR-134-5p	4870-4903	View	0.168	0.755	0	-16.1	-0.516	4.163	0.452	0.315	0.256	0.5	0.433	0.007	0.838
