# Supplementary material for: SV2B/miR-34a/miR-128 axis as prognostic biomarker in glioblastoma multiforme
Source: Sci Rep. 2024 Mar 19;14:6647. doi: 10.1038/s41598-024-55917-6 (PMC10951322; doi:10.1038/s41598-024-55917-6)
Supplement: Supplementary file 3 — Supplementary Table 3. [file 41598_2024_55917_MOESM3_ESM.xlsx]

## Sheet: GL631 Specs
Name	GL631
Description	Medulloblastoma of cerebellum with cerebellum tissue array, 23 cases/63 cores, replacing BC17012c.
Panel	Medulloblastoma of cerebellum with cerebellum tissue microarray, containing 20 cases of medulloblastoma, triplicated cores per case, 3 cerebellum tissue, single core per case
Price	222
Cases	23
Cores	63
Diameter	5
Rows	7
Columns	9
Position	No.	Age	Sex	Organ/Anatomic Site	Pathology diagnosis	TNM	Grade	Stage	Type	Tissue ID.
A1	1	27	F	Cerebellum	Medulloblastoma				Malignant	Ncb090012
A2	2	27	F	Cerebellum	Medulloblastoma				Malignant	Ncb090012
A3	3	27	F	Cerebellum	Medulloblastoma				Malignant	Ncb090012
A4	4	41	M	Cerebellum	Medulloblastoma				Malignant	Ncb070117
A5	5	41	M	Cerebellum	Medulloblastoma				Malignant	Ncb070117
A6	6	41	M	Cerebellum	Medulloblastoma				Malignant	Ncb070117
A7	7	34	M	Cerebellum	Medulloblastoma				Malignant	Nct060367
A8	8	34	M	Cerebellum	Medulloblastoma				Malignant	Nct060367
A9	9	34	M	Cerebellum	Medulloblastoma				Malignant	Nct060367
B1	10	7	M	Cerebellum	Medulloblastoma				Malignant	Ncb060010
B2	11	7	M	Cerebellum	Medulloblastoma				Malignant	Ncb060010
B3	12	7	M	Cerebellum	Medulloblastoma				Malignant	Ncb060010
B4	13	12	F	Cerebellum	Medulloblastoma				Malignant	Nct040138
B5	14	12	F	Cerebellum	Medulloblastoma				Malignant	Nct040138
B6	15	12	F	Cerebellum	Medulloblastoma				Malignant	Nct040138
B7	16	8	F	Cerebellum	Medulloblastoma				Malignant	Ncb050014
B8	17	8	F	Cerebellum	Medulloblastoma				Malignant	Ncb050014
B9	18	8	F	Cerebellum	Medulloblastoma				Malignant	Ncb050014
C1	19	9	M	Cerebellum	Medulloblastoma				Malignant	Nct030194
C2	20	9	M	Cerebellum	Medulloblastoma				Malignant	Nct030194
C3	21	9	M	Cerebellum	Medulloblastoma				Malignant	Nct030194
C4	22	47	F	Cerebellum	Medulloblastoma				Malignant	Ncb040185
C5	23	47	F	Cerebellum	Medulloblastoma				Malignant	Ncb040185
C6	24	47	F	Cerebellum	Medulloblastoma				Malignant	Ncb040185
C7	25	10	M	Cerebellum	Medulloblastoma				Malignant	Ncb080076
C8	26	10	M	Cerebellum	Medulloblastoma				Malignant	Ncb080076
C9	27	10	M	Cerebellum	Medulloblastoma				Malignant	Ncb080076
D1	28	32	F	Cerebellum	Medulloblastoma				Malignant	Ncb050040
D2	29	32	F	Cerebellum	Medulloblastoma				Malignant	Ncb050040
D3	30	32	F	Cerebellum	Medulloblastoma				Malignant	Ncb050040
D4	31	42	M	Cerebellum	Medulloblastoma				Malignant	Ncb080142
D5	32	42	M	Cerebellum	Medulloblastoma				Malignant	Ncb080142
D6	33	42	M	Cerebellum	Medulloblastoma				Malignant	Ncb080142
D7	34	6	M	Cerebellum	Medulloblastoma				Malignant	Ncb080106
D8	35	6	M	Cerebellum	Medulloblastoma				Malignant	Ncb080106
D9	36	6	M	Cerebellum	Medulloblastoma				Malignant	Ncb080106
E1	37	4	F	Cerebellum	Medulloblastoma				Malignant	Nct030293
E2	38	4	F	Cerebellum	Medulloblastoma				Malignant	Nct030293
E3	39	4	F	Cerebellum	Medulloblastoma				Malignant	Nct030293
E4	40	6	F	Cerebellum	Medulloblastoma				Malignant	Ncb080024
E5	41	6	F	Cerebellum	Medulloblastoma				Malignant	Ncb080024
E6	42	6	F	Cerebellum	Medulloblastoma				Malignant	Ncb080024
E7	43	6	M	Cerebellum	Medulloblastoma				Malignant	Ncb080139
E8	44	6	M	Cerebellum	Medulloblastoma				Malignant	Ncb080139
E9	45	6	M	Cerebellum	Medulloblastoma				Malignant	Ncb080139
F1	46	41	M	Cerebellum	Medulloblastoma				Malignant	Nct050192
F2	47	41	M	Cerebellum	Medulloblastoma				Malignant	Nct050192
F3	48	41	M	Cerebellum	Medulloblastoma				Malignant	Nct050192
F4	49	49	M	Cerebellum	Medulloblastoma				Malignant	Nct050096
F5	50	49	M	Cerebellum	Medulloblastoma				Malignant	Nct050096
F6	51	49	M	Cerebellum	Medulloblastoma				Malignant	Nct050096
F7	52	18	F	Cerebellum	Medulloblastoma				Malignant	Nct080072
F8	53	18	F	Cerebellum	Medulloblastoma				Malignant	Nct080072
F9	54	18	F	Cerebellum	Medulloblastoma				Malignant	Nct080072
G1	55	25	M	Cerebellum	Medulloblastoma				Malignant	Nct060179
G2	56	25	M	Cerebellum	Medulloblastoma				Malignant	Nct060179
G3	57	25	M	Cerebellum	Medulloblastoma				Malignant	Nct060179
G4	58	11	M	Cerebellum	Medulloblastoma				Malignant	Nct020003
G5	59	11	M	Cerebellum	Medulloblastoma				Malignant	Nct020003
G6	60	11	M	Cerebellum	Medulloblastoma				Malignant	Nct020003
G7	61	39	F	Cerebellum	Cerebellum tissue				Normal	Ncb17N005
G8	62	47	M	Cerebellum	Cerebellum tissue				Normal	Ncb17N004
G9	63	54	F	Cerebellum	Cerebellum tissue				Normal	Ncb17N003
Name	GL803c
Description	Brain tumor tissue array of glioblastoma, astrocytoma, ependymoma, oligo astrocytoma, medulloblastoma and oligodendroglioma;80 cases/80 cores(core size 1.5mm)，replacing GL803b
Panel	Brain carcinoma and adjacent normal tissue microarray, containing 15 cases of astrocytoma, 40 cases of glioblastoma,4 oligoastrocytoma, 9 oligodendroglioma, 3 medulloblastoma, 4 ependymoma, plus 5 adjacent normal brain tissue, single core per case
Price	306
Cases	80
Cores	80
Diameter	5
Rows	8
Columns	10
Position	No.	Age	Sex	Organ/Anatomic Site	Pathology diagnosis	TNM	Grade	Stage	Type	Tissue ID.
A1	1	14	F	Brain	Astrocytoma		2		Malignant	Ncb050044
A2	2	41	M	Brain	Astrocytoma		1		Malignant	Nct010045
A3	3	45	M	Brain	Astrocytoma		2		Malignant	Nct040342
A4	4	53	M	Brain	Astrocytoma		2		Malignant	Nct010049
A5	5	33	M	Brain	Astrocytoma		2		Malignant	Nct010079
A6	6	39	F	Brain	Astrocytoma		2		Malignant	Nct040150
A7	7	30	M	Brain	Astrocytoma		2		Malignant	Nct060272
A8	8	43	F	Brain	Astrocytoma		2		Malignant	Nct090070
A9	9	52	M	Brain	Astrocytoma		2		Malignant	Nct090108
A10	10	46	M	Brain	Astrocytoma		2		Malignant	Nct090068
B1	11	66	M	Brain	Astrocytoma		1		Malignant	Nct070062
B2	12	25	M	Brain	Astrocytoma		1		Malignant	Nct010057
B3	13	36	M	Brain	Astrocytoma		2		Malignant	Nct020041
B4	14	19	F	Brain	Astrocytoma		3		Malignant	Nct080050
B5	15	51	M	Brain	Astrocytoma		3		Malignant	Nct040167
B6	16	36	F	Brain	Glioblastoma		3--4		Malignant	Nct030049
B7	17	50	F	Brain	Glioblastoma		3--4		Malignant	Nct060379
B8	18	41	M	Brain	Glioblastoma		4		Malignant	Nct030144
B9	19	53	M	Brain	Glioblastoma		4		Malignant	Nct090116
B10	20	52	M	Brain	Glioblastoma		4		Malignant	Nct020077
C1	21	44	F	Brain	Glioblastoma		4		Malignant	Nct050051
C2	22	40	F	Brain	Glioblastoma		4		Malignant	Nct060289
C3	23	43	F	Brain	Glioblastoma		4		Malignant	Nct080071
C4	24	52	F	Brain	Glioblastoma		4		Malignant	Nct030138
C5	25	58	M	Brain	Pleomorphic glioblastoma		4		Malignant	Nct010053
C6	26	18	F	Brain	Glioblastoma		4		Malignant	Nct050008
C7	27	25	M	Brain	Glioblastoma		4		Malignant	Nct020027
C8	28	59	F	Brain	Glioblastoma		4		Malignant	Nct070162
C9	29	33	F	Brain	Glioblastoma		4		Malignant	Nct090066
C10	30	35	M	Brain	Glioblastoma		4		Malignant	Nct060191
D1	31	21	M	Brain	Glioblastoma		4		Malignant	Nct070003
D2	32	45	F	Brain	Glioblastoma		4		Malignant	Nct070042
D3	33	66	M	Brain	Glioblastoma		4		Malignant	Nct070062
D4	34	22	M	Brain	Glioblastoma		4		Malignant	Nct070194
D5	35	1	M	Brain	Glioblastoma		4		Malignant	Nct080051
D6	36	59	M	Brain	Glioblastoma		4		Malignant	Nct070200
D7	37	58	M	Brain	Glioblastoma		4		Malignant	Nct070085
D8	38	33	M	Brain	Glioblastoma（glial cell hyperplasia）		4		Malignant	Nct090039
D9	39	59	F	Brain	Glioblastoma		4		Malignant	Nct090110
D10	40	42	M	Brain	Glioblastoma		4		Malignant	Nct040374
E1	41	46	F	Brain	Glioblastoma		4		Malignant	Nct090115
E2	42	59	M	Brain	Pleomorphic glioblastoma		4		Malignant	Nct030123
E3	43	48	F	Brain	Glioblastoma		4		Malignant	Nct030071
E4	44	51	M	Brain	Glioblastoma		4		Malignant	Nct050165
E5	45	61	F	Brain	Glioblastoma		4		Malignant	Nct030282
E6	46	65	M	Brain	Glioblastoma		4		Malignant	Nct060390
E7	47	63	F	Brain	Glioblastoma		4		Malignant	Nct070027
E8	48	8	F	Brain	Glioblastoma		4		Malignant	Nct080057
E9	49	9	M	Brain	Glioblastoma		4		Malignant	Nct020175
E10	50	23	M	Brain	Glioblastoma		4		Malignant	Nct050004
F1	51	39	M	Brain	Glioblastoma		4		Malignant	Nct060151
F2	52	59	M	Brain	Pleomorphic glioblastoma		4		Malignant	Nct090109
F3	53	17	M	Brain	Pleomorphic glioblastoma		4		Malignant	Nct100004
F4	54	58	F	Brain	Pleomorphic glioblastoma		4		Malignant	Nct070141
F5	55	42	M	Brain	Pleomorphic glioblastoma		4		Malignant	Nct080063
F6	56	26	F	Brain	Oligoastrocytoma		2		Malignant	Nct060383
F7	57	58	M	Brain	Oligoastrocytoma		2		Malignant	Nct050024
F8	58	45	M	Brain	Oligoastrocytoma		2		Malignant	Nct060158
F9	59	39	F	Brain	Oligoastrocytoma		2		Malignant	Nct090046
F10	60	30	F	Brain	Oligodendroglioma		2		Malignant	Nct030173
G1	61	39	M	Brain	Oligodendroglioma		2		Malignant	Nct030029
G2	62	41	M	Brain	Oligodendroglioma		2		Malignant	Nct080047
G3	63	54	M	Brain	Oligodendroglioma		2		Malignant	Nct090102
G4	64	42	M	Brain	Oligodendroglioma		2		Malignant	Nct090094
G5	65	42	M	Brain	Oligodendroglioma		2		Malignant	Nct090079
G6	66	48	M	Brain	Oligodendroglioma		2		Malignant	Nct090080
G7	67	46	F	Brain	Oligodendroglioma		2		Malignant	Nct030023
G8	68	44	F	Brain	Oligodendroglioma		2		Malignant	Nct090047
G9	69	33	F	Brain	Medulloblastoma of posterior fossa		-		Malignant	Nct060065
G10	70	11	M	Brain	Medulloblastoma of four ventricles		-		Malignant	Nct020003
H1	71	49	M	Brain	Medulloblastoma of posterior fossa		-		Malignant	Nct050096
H2	72	46	M	Brain	Ependymoma of right parietal lobe		2		Malignant	Nct060144
H3	73	46	M	Brain	Ependymoma		2		Malignant	Nct070205
H4	74	4	F	Brain	Ependymoma of fourth ventricle		2		Malignant	Ncb040362
H5	75	55	M	Brain	Malignant ependymoma of right frontal lobe		-		Malignant	Nct050018
H6	76	30	F	Brain	Adjacent normal brain tissue		-		NAT	Nct020104
H7	77	49	F	Brain	Adjacent normal brain tissue		-		NAT	Nct030366
H8	78	30	M	Brain	Adjacent normal brain tissue		-		NAT	Nct030249
H9	79	39	M	Brain	Adjacent normal brain tissue		-		NAT	Nct020245
H10	80	62	M	Brain	Adjacent normal brain tissue		-		NAT	Nct040019
Name	GL2082a
Description	Brain tumor(meningioma, astrocytoma and glioblastoma) and brain tissue array, including pathology grade, 104 cases/208 cores（core size 1.0mm）， replacing GL2082
Panel	Brain tumor and brain tissue microarray, containing 24 cases of meningeoma, 48 astrocytoma, 24 Glioblastoma(GBM), and 8 normal brain tissue, duplicate cores per case
Price	474
Cases	104
Cores	208
Diameter	5
Rows	12
Columns	18
Position	No.	Age	Sex	Organ/Anatomic Site	Pathology diagnosis	TNM	Grade	Stage	Type	Tissue ID.
A1	1	56	M	Cerebrum	Epithelioid meningeoma		-		Benign	Nct020056
A2	2	56	M	Cerebrum	Epithelioid meningeoma		-		Benign	Nct020056
A3	3	63	F	Cerebrum	Epithelioid meningeoma		-		Benign	Nct010110
A4	4	63	F	Cerebrum	Epithelioid meningeoma		-		Benign	Nct010110
A5	5	67	M	Cerebrum	Epithelioid meningeoma		-		Benign	Nct010078
A6	6	67	M	Cerebrum	Epithelioid meningeoma		-		Benign	Nct010078
A7	7	35	F	Cerebrum	Fibrous meningioma		-		Benign	Nct010005
A8	8	35	F	Cerebrum	Fibrous meningioma		-		Benign	Nct010005
A9	9	74	F	Cerebrum	Fibrous meningioma		-		Benign	Nct010088
A10	10	74	F	Cerebrum	Fibrous meningioma		-		Benign	Nct010088
A11	11	38	M	Cerebrum	Fibrous meningioma		-		Benign	Nct010087
A12	12	38	M	Cerebrum	Fibrous meningioma		-		Benign	Nct010087
A13	13	40	F	Cerebrum	Fibrous meningioma		-		Benign	Nct010037
A14	14	40	F	Cerebrum	Fibrous meningioma		-		Benign	Nct010037
A15	15	54	M	Cerebrum	Fibrous meningioma		-		Benign	Nct020030
A16	16	54	M	Cerebrum	Fibrous meningioma		-		Benign	Nct020030
A17	17	48	F	Cerebrum	Fibrous meningioma		-		Benign	Nct020016
A18	18	48	F	Cerebrum	Fibrous meningioma		-		Benign	Nct020016
B1	19	40	F	Cerebrum	Fibrous meningioma		-		Benign	Nct020019
B2	20	40	F	Cerebrum	Fibrous meningioma		-		Benign	Nct020019
B3	21	74	M	Cerebrum	Fibrous meningioma		-		Benign	Nct020007
B4	22	74	M	Cerebrum	Fibrous meningioma		-		Benign	Nct020007
B5	23	37	F	Cerebrum	Fibrous meningioma		-		Benign	Nct020006
B6	24	37	F	Cerebrum	Fibrous meningioma		-		Benign	Nct020006
B7	25	47	F	Cerebrum	Transitional meningioma		-		Benign	Nct010004
B8	26	47	F	Cerebrum	Transitional meningioma		-		Benign	Nct010004
B9	27	20	M	Cerebrum	Transitional meningioma		-		Benign	Nct070056
B10	28	20	M	Cerebrum	Transitional meningioma		-		Benign	Nct070056
B11	29	50	M	Cerebrum	Transitional meningioma		-		Benign	Nct020039
B12	30	50	M	Cerebrum	Transitional meningioma		-		Benign	Nct020039
B13	31	28	M	Cerebrum	Transitional meningioma		-		Benign	Nct020001
B14	32	28	M	Cerebrum	Transitional meningioma		-		Benign	Nct020001
B15	33	38	M	Cerebrum	Transitional meningioma		-		Benign	Nct010060
B16	34	38	M	Cerebrum	Transitional meningioma		-		Benign	Nct010060
B17	35	44	F	Cerebrum	Transitional meningioma		-		Benign	Nct010052
B18	36	44	F	Cerebrum	Transitional meningioma		-		Benign	Nct010052
C1	37	44	M	Cerebrum	Transitional meningioma		-		Benign	Nct010054
C2	38	44	M	Cerebrum	Transitional meningioma		-		Benign	Nct010054
C3	39	29	F	Cerebrum	Transitional meningioma		-		Benign	Nct010002
C4	40	29	F	Cerebrum	Transitional meningioma		-		Benign	Nct010002
C5	41	55	F	Cerebrum	Transitional meningioma		-		Benign	Nct010118
C6	42	55	F	Cerebrum	Transitional meningioma		-		Benign	Nct010118
C7	43	38	F	Cerebrum	Microcystic meningioma		-		Benign	Nct010091
C8	44	38	F	Cerebrum	Microcystic meningioma		-		Benign	Nct010091
C9	45	47	M	Cerebrum	Papillary meningioma		-		Benign	Nct010108
C10	46	47	M	Cerebrum	Papillary meningioma		-		Benign	Nct010108
C11	47	48	F	Cerebrum	malignant meningioma		-		Malignant	Nct060406
C12	48	48	F	Cerebrum	malignant meningioma		-		Malignant	Nct060406
C13	49	27	F	Cerebrum	Astrocytoma		2		Malignant	Nct080079
C14	50	27	F	Cerebrum	Astrocytoma		2		Malignant	Nct080079
C15	51	32	M	Cerebrum	Astrocytoma		2		Malignant	Nct070192
C16	52	32	M	Cerebrum	Astrocytoma(cerebrum tissue)		2		Malignant	Nct070192
C17	53	51	F	Cerebrum	Astrocytoma		2		Malignant	Nct060114
C18	54	51	F	Cerebrum	Astrocytoma		2		Malignant	Nct060114
D1	55	32	F	Cerebrum	Astrocytoma		2		Malignant	Nct060097
D2	56	32	F	Cerebrum	Astrocytoma		2		Malignant	Nct060097
D3	57	52	M	Cerebrum	Astrocytoma		2		Malignant	Nct060063
D4	58	52	M	Cerebrum	Astrocytoma		2		Malignant	Nct060063
D5	59	56	M	Cerebrum	Astrocytoma		3		Malignant	Nct060006
D6	60	56	M	Cerebrum	Astrocytoma		3		Malignant	Nct060006
D7	61	12	M	Cerebrum	Astrocytoma		2		Malignant	Nct050034
D8	62	12	M	Cerebrum	Astrocytoma		2		Malignant	Nct050034
D9	63	49	M	Cerebrum	Astrocytoma		2		Malignant	Nct040222
D10	64	49	M	Cerebrum	Astrocytoma		2		Malignant	Nct040222
D11	65	52	M	Cerebrum	Astrocytoma		2		Malignant	Nct040208
D12	66	52	M	Cerebrum	Astrocytoma		2		Malignant	Nct040208
D13	67	45	F	Cerebrum	Astrocytoma		2		Malignant	Nct040202
D14	68	45	F	Cerebrum	Astrocytoma		2		Malignant	Nct040202
D15	69	63	F	Cerebrum	Astrocytoma(cerebrum tissue)		2		Malignant	Nct040200
D16	70	63	F	Cerebrum	Astrocytoma(cerebrum tissue)		2		Malignant	Nct040200
D17	71	56	M	Cerebrum	Astrocytoma		2		Malignant	Nct040175
D18	72	56	M	Cerebrum	Astrocytoma		2		Malignant	Nct040175
E1	73	49	F	Cerebrum	Astrocytoma		2		Malignant	Nct040136
E2	74	49	F	Cerebrum	Astrocytoma		2		Malignant	Nct040136
E3	75	23	M	Cerebrum	Astrocytoma		2		Malignant	Nct040071
E4	76	23	M	Cerebrum	Astrocytoma		2		Malignant	Nct040071
E5	77	40	F	Cerebrum	Astrocytoma		2		Malignant	Nct030348
E6	78	40	F	Cerebrum	Astrocytoma		2		Malignant	Nct030348
E7	79	36	M	Cerebrum	Astrocytoma		2		Malignant	Nct030304
E8	80	36	M	Cerebrum	Astrocytoma		2		Malignant	Nct030304
E9	81	37	M	Cerebrum	Astrocytoma		3		Malignant	Nct030163
E10	82	37	M	Cerebrum	Astrocytoma		3		Malignant	Nct030163
E11	83	62	M	Cerebrum	Astrocytoma		3		Malignant	Nct030116
E12	84	62	M	Cerebrum	Astrocytoma		2		Malignant	Nct030116
E13	85	52	M	Cerebrum	Astrocytoma		2		Malignant	Nct030106
E14	86	52	M	Cerebrum	Astrocytoma		2		Malignant	Nct030106
E15	87	46	F	Cerebrum	Astrocytoma		2		Malignant	Nct030078
E16	88	46	F	Cerebrum	Astrocytoma		2		Malignant	Nct030078
E17	89	41	M	Cerebrum	Astrocytoma		2		Malignant	Nct030068
E18	90	41	M	Cerebrum	Astrocytoma		2		Malignant	Nct030068
F1	91	66	F	Cerebrum	Astrocytoma		3		Malignant	Nct030005
F2	92	66	F	Cerebrum	Astrocytoma		3		Malignant	Nct030005
F3	93	30	F	Cerebrum	Astrocytoma		2		Malignant	Nct020241
F4	94	30	F	Cerebrum	Astrocytoma		2		Malignant	Nct020241
F5	95	33	M	Cerebrum	Astrocytoma		2		Malignant	Nct020213
F6	96	33	M	Cerebrum	Astrocytoma		2		Malignant	Nct020213
F7	97	32	M	Cerebrum	Astrocytoma		2		Malignant	Nct020292
F8	98	32	M	Cerebrum	Astrocytoma		2		Malignant	Nct020292
F9	99	37	F	Cerebrum	Astrocytoma		2		Malignant	Nct020289
F10	100	37	F	Cerebrum	Astrocytoma		2		Malignant	Nct020289
F11	101	65	M	Cerebrum	Astrocytoma		2		Malignant	Nct020262
F12	102	65	M	Cerebrum	Astrocytoma		2		Malignant	Nct020262
F13	103	15	F	Cerebrum	Astrocytoma		2		Malignant	Nct010067
F14	104	15	F	Cerebrum	Astrocytoma		2		Malignant	Nct010067
F15	105	41	M	Cerebrum	Astrocytoma		2		Malignant	Nct010045
F16	106	41	M	Cerebrum	Astrocytoma		2		Malignant	Nct010045
F17	107	56	M	Cerebrum	Astrocytoma		3		Malignant	Nct050122
F18	108	56	M	Cerebrum	Astrocytoma		3		Malignant	Nct050122
G1	109	51	F	Cerebrum	Astrocytoma		3		Malignant	Nct050002
G2	110	51	F	Cerebrum	Astrocytoma		3		Malignant	Nct050002
G3	111	41	F	Cerebrum	Astrocytoma		2		Malignant	Nct060111
G4	112	41	F	Cerebrum	Astrocytoma		2		Malignant	Nct060111
G5	113	47	M	Cerebrum	Astrocytoma		3		Malignant	Nct050035
G6	114	47	M	Cerebrum	Astrocytoma		3		Malignant	Nct050035
G7	115	46	F	Cerebrum	Astrocytoma		3		Malignant	Nct090115
G8	116	46	F	Cerebrum	Astrocytoma		3		Malignant	Nct090115
G9	117	22	M	Cerebrum	Glioblastoma(GBM)		4		Malignant	Nct070194
G10	118	22	M	Cerebrum	Glioblastoma(GBM)		4		Malignant	Nct070194
G11	119	51	F	Cerebrum	Astrocytoma		3		Malignant	Nct060089
G12	120	51	F	Cerebrum	Astrocytoma		3		Malignant	Nct060089
G13	121	44	F	Cerebrum	Glioblastoma(GBM)		4		Malignant	Nct040154
G14	122	44	F	Cerebrum	Glioblastoma(GBM)		4		Malignant	Nct040154
G15	123	57	M	Cerebrum	Astrocytoma		3		Malignant	Nct040078
G16	124	57	M	Cerebrum	Astrocytoma		3		Malignant	Nct040078
G17	125	47	M	Cerebrum	Astrocytoma		3		Malignant	Nct020257
G18	126	47	M	Cerebrum	Astrocytoma		3		Malignant	Nct020257
H1	127	44	M	Cerebrum	Astrocytoma		3		Malignant	Nct050017
H2	128	44	M	Cerebrum	Astrocytoma		3		Malignant	Nct050017
H3	129	51	M	Cerebrum	Anaplastic astrocytoma		3		Malignant	Nct060317
H4	130	51	M	Cerebrum	Anaplastic astrocytoma		3		Malignant	Nct060317
H5	131	40	F	Cerebrum	Anaplastic astrocytoma(sparse)		3		Malignant	Nct060045
H6	132	40	F	Cerebrum	Anaplastic astrocytoma		3		Malignant	Nct060045
H7	133	36	M	Cerebrum	Astrocytoma		3		Malignant	Nct020041
H8	134	36	M	Cerebrum	Astrocytoma		3		Malignant	Nct020041
H9	135	40	F	Cerebrum	Oligodendroglioma		3		Malignant	Nct040322
H10	136	40	F	Cerebrum	Oligodendroglioma		2		Malignant	Nct040322
H11	137	25	M	Cerebrum	Glioblastoma(GBM)		4		Malignant	Nct020027
H12	138	25	M	Cerebrum	Glioblastoma(GBM)		4		Malignant	Nct020027
H13	139	59	F	Cerebrum	Glioblastoma multiforme		4		Malignant	Nct090110
H14	140	59	F	Cerebrum	Glioblastoma multiforme		4		Malignant	Nct090110
H15	141	22	F	Cerebrum	Glioblastoma multiforme		4		Malignant	Nct030289
H16	142	22	F	Cerebrum	Glioblastoma multiforme		4		Malignant	Nct030289
H17	143	59	M	Cerebrum	Glioblastoma multiforme		4		Malignant	Nct090109
H18	144	59	M	Cerebrum	Glioblastoma multiforme		4		Malignant	Nct090109
I1	145	33	F	Cerebrum	Glioblastoma(GBM)		4		Malignant	Nct090066
I2	146	33	F	Cerebrum	Glioblastoma(GBM)		4		Malignant	Nct090066
I3	147	42	M	Cerebrum	Glioblastoma(GBM)		4		Malignant	Nct080063
I4	148	42	M	Cerebrum	Glioblastoma(GBM)		4		Malignant	Nct080063
I5	149	27	F	Cerebrum	Glioblastoma(GBM)		4		Malignant	Nct080062
I6	150	27	F	Cerebrum	Glioblastoma(GBM)		4		Malignant	Nct080062
I7	151	8	F	Cerebrum	Glioblastoma(GBM)		4		Malignant	Nct080057
I8	152	8	F	Cerebrum	Glioblastoma(GBM)		4		Malignant	Nct080057
I9	153	32	M	Cerebrum	Glioblastoma(GBM)		4		Malignant	Nct080035
I10	154	32	M	Cerebrum	Glioblastoma(GBM)		4		Malignant	Nct080035
I11	155	63	F	Cerebrum	Glioblastoma(GBM)		4		Malignant	Nct070027
I12	156	63	F	Cerebrum	Glioblastoma(GBM)		4		Malignant	Nct070027
I13	157	67	F	Cerebrum	Glioblastoma(GBM)		4		Malignant	Nct060391
I14	158	67	F	Cerebrum	Glioblastoma(GBM)		4		Malignant	Nct060391
I15	159	41	F	Cerebrum	Glioblastoma(GBM)		4		Malignant	Nct060300
I16	160	41	F	Cerebrum	Glioblastoma(GBM)		4		Malignant	Nct060300
I17	161	40	F	Cerebrum	Glioblastoma(GBM)		4		Malignant	Nct060289
I18	162	40	F	Cerebrum	Glioblastoma(GBM)		4		Malignant	Nct060289
J1	163	80	M	Cerebrum	Glioblastoma(GBM)		4		Malignant	Nct060206
J2	164	80	M	Cerebrum	Glioblastoma(GBM)		4		Malignant	Nct060206
J3	165	46	F	Cerebrum	Astrocytoma		3		Malignant	Nct050174
J4	166	46	F	Cerebrum	Astrocytoma		3		Malignant	Nct050174
J5	167	40	M	Cerebrum	Glioblastoma(GBM)		4		Malignant	Nct050097
J6	168	40	M	Cerebrum	Glioblastoma(GBM)		4		Malignant	Nct050097
J7	169	52	M	Cerebrum	Astrocytoma		3		Malignant	Nct050027
J8	170	52	M	Cerebrum	Astrocytoma		3		Malignant	Nct050027
J9	171	41	F	Cerebrum	Glioblastoma(GBM)		4		Malignant	Nct050006
J10	172	41	F	Cerebrum	Glioblastoma(GBM)		4		Malignant	Nct050006
J11	173	42	M	Cerebrum	Glioblastoma(GBM)		4		Malignant	Nct040374
J12	174	42	M	Cerebrum	Glioblastoma(GBM)		4		Malignant	Nct040374
J13	175	11	F	Cerebrum	Glioblastoma(GBM)		4		Malignant	Nct040305
J14	176	11	F	Cerebrum	Glioblastoma(GBM)		4		Malignant	Nct040305
J15	177	45	M	Cerebrum	Glioblastoma(GBM)		4		Malignant	Nct030298
J16	178	45	M	Cerebrum	Glioblastoma(GBM)		4		Malignant	Nct030298
J17	179	62	M	Cerebrum	Glioblastoma(GBM)((cerebrum tissue)		4		Malignant	Nct030288
J18	180	62	M	Cerebrum	Astrocytoma		3		Malignant	Nct030288
K1	181	64	F	Cerebrum	Astrocytoma		3		Malignant	Nct030149
K2	182	64	F	Cerebrum	Astrocytoma		3		Malignant	Nct030149
K3	183	52	F	Cerebrum	Astrocytoma		3		Malignant	Nct030138
K4	184	52	F	Cerebrum	Astrocytoma		3		Malignant	Nct030138
K5	185	57	M	Cerebrum	Astrocytoma		3		Malignant	Nct030137
K6	186	57	M	Cerebrum	Astrocytoma		3		Malignant	Nct030137
K7	187	48	F	Cerebrum	Glioblastoma(GBM)(tumor necrosis)		4		Malignant	Nct030071
K8	188	48	F	Cerebrum	Glioblastoma(GBM)(tumor necrosis)		4		Malignant	Nct030071
K9	189	9	M	Cerebrum	Glioblastoma(GBM)		4		Malignant	Nct020175
K10	190	9	M	Cerebrum	Glioblastoma(GBM)		4		Malignant	Nct020175
K11	191	47	F	Cerebrum	Glioblastoma(GBM)		4		Malignant	Nct020127
K12	192	47	F	Cerebrum	Glioblastoma(GBM)		4		Malignant	Nct020127
K13	193	32	M	Cerebrum	Cerebrum tissue		-		Normal	Nct04N013
K14	194	32	M	Cerebrum	Cerebrum tissue		-		Normal	Nct04N013
K15	195	72	M	Cerebrum	Cerebrum tissue		-		Normal	Nct04N009
K16	196	72	M	Cerebrum	Cerebrum tissue		-		Normal	Nct04N009
K17	197	58	F	Cerebrum	Cerebrum tissue		-		Normal	Nct04N008
K18	198	58	F	Cerebrum	Cerebrum tissue		-		Normal	Nct04N008
L1	199	45	F	Cerebrum	Cerebrum tissue		-		Normal	Nct04N004
L2	200	45	F	Cerebrum	Cerebrum tissue		-		Normal	Nct04N004
L3	201	38	F	Cerebrum	Cerebrum tissue		-		Normal	Nct03N008
L4	202	38	F	Cerebrum	Cerebrum tissue		-		Normal	Nct03N008
L5	203	38	M	Cerebrum	Cerebrum tissue		-		Normal	Nct05N018
L6	204	38	M	Cerebrum	Cerebrum tissue		-		Normal	Nct05N018
L7	205	34	M	Cerebrum	Cerebrum tissue		-		Normal	Nct08N042
L8	206	34	M	Cerebrum	Cerebrum tissue		-		Normal	Nct08N042
L9	207	37	M	Cerebrum	Cerebrum tissue		-		Normal	Nct06N017
L10	208	37	M	Cerebrum	Cerebrum tissue		-		Normal	Nct06N017
